# Supplementary material for: Insights into Metabolic Activity and Structure of the Retina through Multiphoton Fluorescence Lifetime Imaging Microscopy in Mice
Source: Cells. 2022 Jul 22;11(15):2265. doi: 10.3390/cells11152265 (PMC9331481; doi:10.3390/cells11152265)
Supplement: Supplementary file 1 [file cells-11-02265-s001.zip]

Archive with 1 entries (1 files):
- cells-1799894-supplementary.pdf
